# Supplementary material for: Pilus Operon Evolution in Streptococcus pneumoniae Is Driven by Positive Selection and Recombination
Source: PLoS One. 2008 Nov 6;3(11):e3660. doi: 10.1371/journal.pone.0003660 (PMC2576445; doi:10.1371/journal.pone.0003660)
Supplement: Table S1 — Name, capsular serotype, MLST Sequence Type, eBURST Clonal Complex, and country of isolation of the strains used for this study. (0.01 MB XLS) [file pone.0003660.s004.xls]

## Sheet: Sheet1
Strain	Serotype	Sequence Type	Clonal Complex	Source
4_TIGR4	4	205	CC205	Norway
6B_670	6B	90	CC146	Spain
19F_Taiwan_14	19F	236	CC271	Taiwan (PMEN)
19A_Hungary_6	19A	268	CC176	Hungary (PMEN)
18C_bs74	18C	new	CC146	USA-Children's Hospital of Pittsburgh
9F_bs68	9F	1269	CC162	USA-Children's Hospital of Pittsburgh
6B_Spain_2	6B	90	CC146	Spain
9V_Spain_3	9V	156	CC162	France
23F_Poland_16	23F	173	CC176	Poland
23F_Taiwan_15	23F	242	CC242	Taiwan
6B_Finland_12	6B	270	CC146	Finland
6B_Maryland_17	6B	384	CC146	USA
6B_Poland_20	6B	315	CC315	Poland
19F_Portugal_21	19F	177	CC177	Portugal
6A_NorthCarolina_23	6A	376	CC2090	USA
35B_Utah_24	35B	377	CC558	USA
6B_Greece_22	6B	273	CC146	Greece
6B_PB011	6B	176	CC176	italy
6B_PJ1324	6B	138	CC176	Sweden
9V_PJ1272	9V	162	CC162	Sweden
4_PJ1423	4	247	CC247	Sweden
23F_Brazil_39281	23F	2259	singleton	Brazil
14_PT051	14	156	CC162	italy
6B_IJ	6B	145	CC146	Sweden
9A_PJ615	9A	162	CC162	Sweden
24A_PJ2250	24A	162	CC162	Sweden
35B_SME15	35B	558	CC558	Sweden
14_RP2732	14	156	CC162	Sweden
9V_RP1554	9V	156	CC162	Sweden
9V_I95	9V	838	CC162	Sweden
6B_SME427	6B	176	CC176	Sweden
19F_SME215	19F	162	CC162	Sweden
19F_PJ1329	19F	162	CC162	Sweden
9V_AP062	9V	644	CC162	Italy
14_CDC6492_03	14	671	CC162	USA
19A_Kenya_66994	19A	847	CC162	Kenya
9V_1965_00	9V	166	CC162	USA
6B_PT134	6B	94	CC146	Italy
6B_AP174	6B	385	CC146	Italy
6B_PB018	6B	1831	CC146	Italy
6B_ISS1404	6B	559	CC176	Italy
6B_CDC4644_03	6B	1036	CC176	USA
4_OREP4	4	246	CC247	USA
4_CDC6228	4	899	CC247	USA
19A_CDC6279	19A	320	CC271	USA
19F_CDC6378	19F	236	CC271	USA
4_Norway_4051	4	205	CC205	Norway
6B_SME717	6B	176	CC176	Sweden
