# Supplementary material for: Pilus Operon Evolution in Streptococcus pneumoniae Is Driven by Positive Selection and Recombination
Source: PLoS One. 2008 Nov 6;3(11):e3660. doi: 10.1371/journal.pone.0003660 (PMC2576445; doi:10.1371/journal.pone.0003660)
Supplement: Table S2 — Details of the recombination events detected in the sequence dataset using the RDP program suite. (0.06 MB XLS) [file pone.0003660.s005.xls]

## Sheet: Sheet1
		Breakpoint positions in alignment (bp)		Strains			Recombination Detection Methods (Average p-Val)
	Event Number	Begin	End	Recombinant Sequence(s)	Minor Parental Sequence(s)	Major Parental Sequence(s)	RDP	GENECONV	Maxchi	Chimaera	SiSscan	3Seq
	1	7298	11415	23F_Poland_16	14_RP2732	19A_Hungary_6	7.36586e-122	7.46992e-159	1.64967e-33	3.74071e-34	1.77909e-12	5.13425e-192
				6B_SME427[P]	14_PT051	18C_bs74
				6B_PB011[P]	9A_PJ615	6B_670
				6A_NorthCarolina_23[P]	19A_CDC6279	6B_PB011
				6B_ISS1404[P]	19F_CDC6378	6B_Maryland_17
				6B_CDC4644_03[P]	19F_Taiwan_14	6B_Finland_12
				6B_PJ1324[P]	4_PJ1423	6B_Greece_22
				6B_SME717[P]	9F_bs68	6B_IJ
					4_TIGR4	6B_PT134
					35B_Utah_24	6A_NorthCarolina_23
					9V_AP062	6B_ISS1404
					9V_PJ1272	6B_PB018
					14_CDC6492_03	6B_AP174
					9V_Spain_3	6B_Spain_2
					4_Norway_4051	6B_CDC4644_03
					4_OREP4	6B_PJ1324
					19A_Kenya_66994	6B_SME717
					35B_SME15
					24A_PJ2250
					9V_RP1554
					9V_1965_00
					9V_I95
					4_CDC6228
					19F_PJ1329
	2	8614	11158	23F_Brazil_39281	19A_Hungary_6	19F_Portugal_21	2.879e-38	1.195e-48	1.315e-15	1.553e-22	NS	1.207e-43
				23F_Taiwan_15	18C_bs74	6B_Poland_20
					6B_670
					6B_Maryland_17
					6B_Finland_12
					6B_Greece_22
					6B_IJ
					6B_PT134
					6B_PB018
					6B_AP174
					6B_Spain_2
	3	10375	11415	14_PT051	19F_Portugal_21	19A_Hungary_6	2.879e-38	1.195e-48	1.315e-15	1.553e-22	NS	1.203e-43
				14_RP2732	6B_Poland_20	18C_bs74
				9A_PJ615		6B_670
				9F_bs68		6B_Maryland_17
				9V_AP062		6B_Finland_12
				9V_PJ1272		6B_Greece_22
				14_CDC6492_03		6B_IJ
				9V_Spain_3		6B_PT134
				19A_Kenya_66994		6B_PB018
				24A_PJ2250		6B_AP174
				9V_RP1554		6B_Spain_2
				9V_1965_00
				9V_I95
				19F_PJ1329
	4	6995	10028	4_PJ1423[P]	19A_Hungary_6	19F_Portugal_21	2.879e-38	1.195e-48	1.315e-15	1.553e-22	NS	1.207e-43
				4_TIGR4[P]	18C_bs74	6B_Poland_20
				35B_Utah_24[P]	6B_670
				4_Norway_4051[P]	6B_Maryland_17
				4_OREP4[P]	6B_Finland_12
				35B_SME15[P]	6B_Greece_22
				4_CDC6228[P]	6B_IJ
					6B_PT134
					6B_PB018
					6B_AP174
					6B_Spain_2
	5	2656*	4103	6B_SME717	Unknown(9V_PJ1272)	35B_SME15	1.40683e-114	4.38278e-108	4.86439e-39	3.9629e-34	2.6596e-06	9.73049e-64
				6B_SME427	Unknown(14_PT051)	19F_Portugal_21
				18C_bs74	Unknown(14_RP2732)	35B_Utah_24
				6B_670	Unknown(9A_PJ615)	6B_Poland_20
				6B_PB011	Unknown(19A_CDC6279)	23F_Brazil_39281
				19A_Hungary_6	Unknown(19F_CDC6378)	23F_Taiwan_15
				6B_Maryland_17	Unknown(19F_Taiwan_14)
				6B_Finland_12	Unknown(9F_bs68)
				6B_Greece_22	Unknown(9V_AP062)
				23F_Poland_16	Unknown(14_CDC6492_03)
				6B_IJ	Unknown(9V_Spain_3)
				6B_PT134	Unknown(19A_Kenya_66994)
				6A_NorthCarolina_23	Unknown(24A_PJ2250)
				6B_ISS1404	Unknown(9V_RP1554)
				6B_PB018	Unknown(9V_1965_00)
				6B_AP174	Unknown(9V_I95)
				6B_Spain_2	Unknown(19F_PJ1329)
				6B_CDC4644_03
				6B_PJ1324
	6	9885	11415*	19F_CDC6378	19F_Portugal_21	Unknown(19A_Hungary_6)	1.04496e-73	1.50001e-74	2.2105e-24	2.13612e-14	NS	NS
				19A_CDC6279	6B_Poland_20	Unknown(18C_bs74)
				19F_Taiwan_14		Unknown(6B_670)
						Unknown(6B_Maryland_17)
						Unknown(6B_Finland_12)
						Unknown(6B_Greece_22)
						Unknown(6B_IJ)
						Unknown(6B_PT134)
						Unknown(6B_PB018)
						Unknown(6B_AP174)
						Unknown(6B_Spain_2)
	7	3133*	5159	4_CDC6228	19F_Portugal_21	19F_CDC6378	5.35712e-44	9.53463e-44	1.37924e-10	2.80177e-05	2.52658e-06	1.55297e-09
				4_PJ1423	35B_Utah_24	14_PT051
				4_TIGR4	6B_Poland_20	14_RP2732
				4_Norway_4051	23F_Brazil_39281	9A_PJ615
				4_OREP4	35B_SME15	19A_CDC6279
					23F_Taiwan_15	19F_Taiwan_14
						9F_bs68
						9V_AP062
						9V_PJ1272
						14_CDC6492_03
						9V_Spain_3
						19A_Kenya_66994
						24A_PJ2250
						9V_RP1554
						9V_1965_00
						9V_I95
						19F_PJ1329
	8	10375	11158*	19A_Hungary_6	Unknown(19F_Portugal_21)	14_RP2732	1.90386e-33	NS	3.7143e-22	4.59512e-11	NS	5.30876e-11
				18C_bs74	Unknown(6B_SME427)	14_PT051
				6B_670	Unknown(6B_PB011)	9A_PJ615
				6B_Maryland_17	Unknown(4_PJ1423)	9F_bs68
				6B_Finland_12	Unknown(4_TIGR4)	9V_AP062
				6B_Greece_22	Unknown(35B_Utah_24)	9V_PJ1272
				6B_IJ	Unknown(6B_Poland_20)	23F_Poland_16
				6B_PT134	Unknown(4_Norway_4051)	14_CDC6492_03
				23F_Brazil_39281	Unknown(4_OREP4)	9V_Spain_3
				6B_PB018	Unknown(35B_SME15)	19A_Kenya_66994
				6B_AP174	Unknown(4_CDC6228)	35B_SME15
				6B_Spain_2	Unknown(6B_SME717)	24A_PJ2250
				23F_Taiwan_15		9V_RP1554
						9V_1965_00
						9V_I95
						4_CDC6228
						6B_SME717
						19F_PJ1329
	9	11159*	9746	23F_Poland_16	6B_Poland_20	19A_Hungary_6	1.10839e-06	NS	6.22425e-15	0.0002214	NS	7.03309e-10
				19A_CDC6279[P]	19F_Portugal_21	18C_bs74
				19F_CDC6378[P]		6B_670
				19F_Taiwan_14[P]		6B_Maryland_17
						6B_Finland_12
						6B_Greece_22
						6B_IJ
						6B_PT134
						6B_PB018
						6B_AP174
						6B_Spain_2
	10	9354	9746	6B_Poland_20	19A_Hungary_6	Unknown(19F_PJ1329)	3.2901e-13	2.56154e-12	1.48923e-10	1.71193e-11	NS	5.55272e-20
				19F_Portugal_21	18C_bs74	Unknown(14_PT051)
					6B_670	Unknown(14_RP2732)
					4_PJ1423	Unknown(9A_PJ615)
					4_TIGR4	Unknown(9F_bs68)
					35B_Utah_24	Unknown(9V_AP062)
					6B_Maryland_17	Unknown(9V_PJ1272)
					6B_Finland_12	Unknown(14_CDC6492_03)
					6B_Greece_22	Unknown(9V_Spain_3)
					6B_IJ	Unknown(19A_Kenya_66994)
					6B_PT134	Unknown(24A_PJ2250)
					23F_Brazil_39281	Unknown(9V_RP1554)
					6B_PB018	Unknown(9V_1965_00)
					6B_AP174	Unknown(9V_I95)
					6B_Spain_2
					35B_SME15
					4_CDC6228
					6B_SME717
	11	9928	10156*	14_RP2732	19A_Hungary_6	Unknown(6B_SME717)	NS	1.75533e-09	3.94605e-07	NS	NS	1.7498e-15
				9V_PJ1272	18C_bs74	Unknown(35B_SME15)
				9V_I95	6B_670	Unknown(4_CDC6228)
					6B_Maryland_17
					6B_Finland_12
					6B_Greece_22
					6B_IJ
					6B_PT134
					23F_Brazil_39281
					6B_PB018
					6B_AP174
					6B_Spain_2
	12	10029	10151	35B_SME15	6B_Poland_20	23F_Poland_16	NS	2.36168e-09	4.26724e-07	9.34341e-07	NS	3.72472e-15
				6B_SME717	19F_Portugal_21	18C_bs74
						6B_670
						19A_Hungary_6
						6B_Maryland_17
						6B_Finland_12
						6B_Greece_22
						6B_IJ
						6B_PT134
						23F_Brazil_39281
						6B_PB018
						6B_AP174
						6B_Spain_2
	13	4104*	4318	19F_Portugal_21	Unknown(19A_Hungary_6)	14_RP2732	7.8938e-07	6.20534e-07	NS	5.75975e-05	NS	0.000308983
				35B_Utah_24	Unknown(6B_SME427)	14_PT051
				6B_Poland_20	Unknown(18C_bs74)	9A_PJ615
				23F_Brazil_39281	Unknown(6B_670)	19A_CDC6279
				35B_SME15	Unknown(6B_PB011)	19F_CDC6378
				23F_Taiwan_15	Unknown(6B_Maryland_17)	19F_Taiwan_14
					Unknown(6B_Finland_12)	9F_bs68
					Unknown(6B_Greece_22)	9V_AP062
					Unknown(23F_Poland_16)	9V_PJ1272
					Unknown(6B_IJ)	14_CDC6492_03
					Unknown(6B_PT134)	9V_Spain_3
					Unknown(6A_NorthCarolina_23)	19A_Kenya_66994
					Unknown(6B_ISS1404)	24A_PJ2250
					Unknown(6B_PB018)	9V_RP1554
					Unknown(6B_AP174)	9V_1965_00
					Unknown(6B_Spain_2)	9V_I95
					Unknown(6B_CDC4644_03)	19F_PJ1329
					Unknown(6B_PJ1324)
					Unknown(6B_SME717)
	14	7298	8905	19A_Hungary_6	Unknown(19A_CDC6279)	6B_Poland_20	2.12821e-05	1.67579e-07	1.20403e-05	4.66875e-06	NS	NS
				18C_bs74	Unknown(14_PT051)	19F_Portugal_21
				6B_670	Unknown(14_RP2732)	35B_Utah_24
				6B_Maryland_17	Unknown(9A_PJ615)	23F_Brazil_39281
				6B_Finland_12	Unknown(9F_bs68)	35B_SME15
				6B_Greece_22	Unknown(9V_AP062)	23F_Taiwan_15
				6B_IJ	Unknown(9V_PJ1272)
				6B_PT134	Unknown(14_CDC6492_03)
				6B_PB018	Unknown(9V_Spain_3)
				6B_AP174	Unknown(19A_Kenya_66994)
				6B_Spain_2	Unknown(24A_PJ2250)
					Unknown(9V_RP1554)
					Unknown(9V_1965_00)
					Unknown(9V_I95)
					Unknown(19F_PJ1329)
	* = The actual breakpoint position is undetermined (it was most likely overprinted by a subsequent
	recombination event).
	Minor Parent = Parent contributing the smaller fraction of sequence.
	Major Parent = Parent contributing the larger fraction of sequence.
	Unknown = Only one parent and a recombinant need be in the alignment for a recombination event to be detectable.
	The sequence listed as Unknown (Un) was used to infer the existance of a missing parental sequence.
	NS = No significant P-value was recorded for this event using this method.
	[P] = Partial evidence of the event
